# Supplementary material for: The Direct Anti-Virulence but Not Bactericidal Activity of Human Neutrophil Elastase against Moraxella catarrhalis
Source: Int J Mol Sci. 2023 Apr 1;24(7):6607. doi: 10.3390/ijms24076607 (PMC10094786; doi:10.3390/ijms24076607)
Supplement: Supplementary file 1 [file ijms-24-06607-s001.zip]

Archive with 1 entries (1 files):
- ijms-2244588-supplementary.pdf
